# Supplementary material for: A Fully Human Monoclonal Antibody Targeting cKIT Is a Potent Inhibitor of Pathological Choroidal Neovascularization in Mice
Source: Pharmaceutics. 2021 Aug 20;13(8):1308. doi: 10.3390/pharmaceutics13081308 (PMC8400730; doi:10.3390/pharmaceutics13081308)
Supplement: Supplementary file 1 [file pharmaceutics-13-01308-s001.zip]

Archive with 1 entries (1 files):
- pharmaceutics-1313278-supplementary.pdf
